# Supplementary material for: Control of a hippocampal recurrent excitatory circuit by cannabinoid receptor-interacting protein Gap43
Source: Nat Commun. 2023 Apr 21;14:2303. doi: 10.1038/s41467-023-38026-2 (PMC10121561; doi:10.1038/s41467-023-38026-2)
Supplement: Supplementary file 4 — Source Data [file 41467_2023_38026_MOESM4_ESM.xlsx]

## Sheet: Fig 1
Fig 1B
	Fluorescence polarization (mFP units)
	[GAP43] (µM)	Experiment 1	Experiment 2	Experiment 3
	0	0	0	0
	0.9	2.997	4.49326	4.49326
	2.25	7.4813	7.4813	11.9522
	4.5	11.9522	8.97308	14.9254
	6.75	14.9254	10.4634	20.854
	9	11.9522	10.4634	32.641
	22.5	17.8926	14.9254	37.037
	45	20.854	20.854	45.7903
	162	37.037	44.335	60.2646
	324	58.8235	68.8813	74.5978
Fig 1C
Fig 1D
	Colocalizing synaptosomes (%)
	Preparation	GAP43+ Syn1+ / Syn1+	CB1R+ Syn1+/ Syn1+	GAP43+ CB1R+ Syn1+/ Syn1+
	Preparation 1	15.172	14.4828	5.51724
	Preparation 2	12.533	12	4.53333
	Preparation 3	26.9841	18.9964	8.24373
	Preparation 4	27.5	36.5079	15.0794
	Preparation 5	16.5049	18.9286	7.85714
Fig 1E
	PLA signal per synaptosome (%)
	WT	Cnr1-/-
	129.58	27.5057
	96.1403	38.0952
	74.28	51.3096

## Sheet: Fig 2
Fig 2B
	PLA dots per cell (%)
	Experiment	GAP43(WT)	GAP43(S41D)	GAP43(S41A)
	Experiment 1	229.787	213.579	38.1246
	Experiment 2	216.237	106.461	154.661
	Experiment 3	183.348	270.962	174.389
	Experiment 4	175.484	187.998	65.5662
	Experiment 5	149.336	120.233	101.714
	Experiment 6	148.492	161.307	65.5451
Fig 2C
	Normalized O.D.
		GAP43(WT)	GAP43(S41D)	GAP43(S41A)
	Experiment 1	0.190787	1.17395	1.31157
	Experiment 2	0.329468	7.03278	1.09485
	Experiment 3	2.10103	3.02252	1.15232
	Experiment 4	0.603526	6.28499	0.685488
	Experiment 5	2.93612	2.29549	1.15305
	Experiment 6	0.928955	2.42568	0.873379
	Experiment 7		2.76631	0.729341
Fig 2D
	BRET signal (mBU)
	CB1R-Rluc + GFP-GAP43(WT)					CB1R-Rluc + GFP-GAP43(WT)
	GFP/rLuc	Err Bar	Mean mBU	SEM		Best-fit values	Mean	SEM
	4	3.53553	13	0.816373		BRET50	15.18	4.526
	7.39	3.66667	25.333	2.3094
	12.32	3.2	35.2	2.42487
	24.2333	2.83333	43.167	2.3094
	29.5	3.5	55.6	2.48261
	40.0222	5.17392	48.222	2.0571
	50.58	3	60.02	2.3094
	CB1R-Rluc + GFP-GAP43(S41D)					CB1R-Rluc + GFP-GAP43(S41D)
	GFP/rLuc	Err Bar	Mean mBU	SEM		Best-fit values	Mean	SEM
	4.44333	1.47536	24	0.569845		BRET50	7.082	2.505
	8.36667	3.33333	35.667	0.658179
	12.86	1.13652	42.96	2.3094
	21.35	3.625	41.2323	2.38157
	41.1333	4	50.3235	2.3094
	50.7	0.785281	65.2525	2.19393
	60.0667	3.33333	52.3214	1.10563
	CB1R-Rluc + GFP-GAP43(S41A)
	GFP/rLuc	Err Bar	Mean mBU	SEM
	7.33	3	7.2	1.78979
	20	1.45	8.93	2.48261
	20.9	2.6	15.6	2.48261
	35.1	2.1	21.12	1.44338
	46.3	1.2	26.8	2.59808
	52.9	1.8	26.8	2.07846
	60.7	2.5	30	1.73205
Fig 2E
	DMR response (pm)										DMR-signal shift at peak (DMRmax)
		CB1R + control + WIN		CB1R + GAP43(WT) + WIN		CB1R + GAP43(S41D) + WIN		CB1R + GAP43(S41A) + WIN			CB1R + control + WIN	CB1R + GAP43(WT) + WIN	CB1R + GAP43(S41D) + WIN	CB1R + GAP43(S41A) + WIN
	Time (s)	Mean	SEM	Mean	SEM	Mean	SEM	Mean	SEM		271.062	115.244	205.675	276.087
	-540	-3.113	0.311359	-6.94633	1.66518	-4.35167	2.85166	-2.03767	0.44986		255.227	133.875	168.312	251.297
	-480	-0.987	0.627143	-1.74867	1.25896	-0.428667	0.593708	0.0183334	0.466863		261.477	152.365	129.565	263.051
	-420	-2.11333	0.450077	-5.63967	1.05438	-2.09933	2.84589	-2.02967	0.80102
	-360	-2.52367	0.48049	-6.44333	2.29842	-3.207	3.1902	-2.88267	0.453955
	-300	0.969333	0.615281	0.303333	1.00367	1.90233	1.29207	1.317	0.41857
	-240	-3.14333	0.15308	-6.19233	1.45723	-2.75967	2.83094	-2.125	0.194508
	-180	1.40367	1.23102	-1.003	2.31665	2.85667	0.746699	0.884	1.80823
	-120	0.845333	0.742334	-4.41667	2.06399	0.922	1.13607	-0.0510002	0.96224
	-60	-0.911333	0.331968	-3.80133	1.57042	-1.57567	2.31455	-1.12267	0.415673
	0	0	0	0	0	0	0	0	0
	60	110.53	2.8969	52.1923	4.16508	92.5237	7.56511	159.526	5.13147
	120	163.203	3.84038	84.1107	5.56768	126.247	14.0495	213.921	6.22968
	180	201.247	3.96491	102.673	5.84164	142.738	21.5194	242.019	6.29346
	240	230.313	6.42607	121.935	8.40079	160.475	21.586	259.744	7.30574
	300	246.17	6.33538	129.393	8.7922	166.473	22.001	263.478	7.15945
	360	251.149	4.29928	128.228	9.09864	163.132	25.4211	259.078	6.98163
	420	257.102	3.62839	130.514	10.0292	158.601	25.3446	257.456	7.48134
	480	260.754	5.45687	133.5	11.0019	157.608	23.2928	255.848	6.74878
	540	262.501	4.52431	132.74	11.0027	152.246	22.9468	251.805	6.81877
	600	258.922	3.30694	130.42	11.2463	143.811	23.2041	245.757	6.46537
	660	257.798	3.68367	127.882	11.3683	138.157	22.2042	243.364	6.29956
	720	256.563	3.36779	126.062	11.1175	133.911	21.903	239.072	6.1683
	780	254.07	3.15145	122.506	12.6542	132.472	21.9264	236.864	6.20004
	840	248.44	1.73276	114.889	10.385	124.722	23.268	228.775	6.4961
	900	249.112	1.12763	118.683	11.8712	125.429	21.163	228.779	4.99793
	960	244.609	1.73303	114.64	11.8913	121.731	20.4242	223.642	5.53752
	1020	240.192	1.44034	110.182	11.6231	117.744	20.1463	218.93	5.4754
	1080	235.199	1.16273	105.702	12.3136	114.794	20.9036	213.551	5.84467
	1140	231.169	1.25345	101.537	12.6542	111.148	18.9845	208.389	5.67401
	1200	227.017	1.7446	96.7697	11.5217	108.298	19.8957	204.798	4.90774
	1260	222.29	1.69381	90.9817	12.2001	104.086	18.7927	198.933	5.39805
	1320	219.291	2.44678	88.233	11.2984	102.816	18.7595	194.507	5.47271
	1380	216.089	2.08836	84.909	11.8719	101.095	18.9098	192.608	4.75452
	1440	215.928	2.60578	84.979	11.3556	100.698	18.6513	190.96	4.35613
	1500	215.385	2.33332	84.1373	11.7984	102.525	18.6514	191.389	4.03136
	1560	215.233	2.86517	84.663	12.3214	104.062	18.9042	191.034	4.02019
	1620	219.031	5.27155	85.335	12.1886	111.849	17.8736	191.005	3.43542
	1680	217.103	3.25761	84.9167	12.6585	107.688	17.1251	190.091	3.44506
	1740	217.544	2.98075	86.026	11.3435	111.929	17.4103	191.807	2.53402
	1800	217.987	4.09148	81.2597	11.953	111.919	17.6178	190.767	2.39489
	1860	220.002	4.0029	87.2657	11.5611	115.214	16.7227	191.909	2.12844
	1920	217.917	6.11661	82.3443	12.2506	116.739	18.8631	189.561	1.76027
	1980	217.806	6.7467	80.226	11.2067	116.448	19.6546	187.209	2.65627
	2040	220.134	4.97425	85.3117	11.4057	115.986	16.7211	189.482	2.26431

## Sheet: Fig 3
Fig 3A
	PLA dots per field
	Cnr1fl/fl	GABA-Cnr1-/-	Glu-Cnr1-/-	Cnr1-/-
	20.1	25.2	15.2	10.2
	13.3	19.7	17.3	7.2
	23.4	31.4	13.7	6.9
	35.7	20	14.8	10.9
	35.4	23	15.4	10.6
				15.9
Fig 3B
	PLA dots per field
	Stop-Cnr1	GABA-Cnr1-RS	Glu-Cnr1-RS	Cnr1-RS
	11.3	15.3	31.5	30.1
	10.1	13.9	28.03	34.2
	19.04	15.6	30.1	34.7
	12.5	14.04	31.1	32.2
	20.3	13.1	33.8	28.07
	15.1	10.35	40.6	25.6
	17.9	25.3	32	31.02

## Sheet: Fig 4
Fig 4B
	PPR				CV
	Control	GAP43(S41A)	GAP43(S41D)		Control	GAP43(S41A)	GAP43(S41D)
	1.03867	1.37867	0.88185		0.22827	0.30974	0.19346
	1.3959	1.12766	0.99756		0.26891	0.26383	0.23171
	1.48815	1.01274	0.98955		0.26788	0.25838	0.27192
	1.01236	1.24998	0.7466		0.22607	0.39967	0.21853
	1.12388	1.00592	0.71236		0.31769	0.23045	0.16586
	1.29518	1.22217	0.8053		0.31919	0.38112	0.19038
	1.00233	1.0131	1.0372		0.33351	0.22224	0.25351
	0.94913	1.15153	1.10106		0.29201	0.34457	0.16704
	1.09865		0.99773		0.35273		0.17018
			1.01621				0.15576
			0.95806				0.1758
			0.81557				0.16198
Fig 4C
	EPSC amplitude (%)
		Control		GAP43(S41A)		GAP43(S41D)
	Time (min)	Mean	SEM	Mean	SEM	Mean	SEM
	1	97.868	1.44499	96.2163	9.54096	99.7892	3.98887
	2	104.224	2.97169	101.444	4.9277	99.41	5.41027
	3	94.729	5.49428	100.546	2.3526	100.543	3.95851
	4	102.019	2.48249	105.604	3.87322	100.498	2.69633
	5	97.6311	5.5799	96.9178	5.67877	100.525	5.13954
	6	100.939	6.82349	95.929	4.11719	96.6467	3.4575
	7	102.014	5.38728	106.343	6.07492	103.035	3.68186
	8	103.347	4.9003	95.4481	5.76737	99.5156	3.04421
	9	101.101	3.7719	96.4089	4.37401	100.832	2.95955
	10	102.975	2.90835	100.886	6.13482	102.743	3.006
	11	108.842	2.50846	101.21	6.08664	104.516	4.61348
	12	105.463	5.63418	119.163	4.36889	102.371	4.35862
	13	117.341	7.43486	121.004	3.31733	99.3285	2.49221
	14	129.146	4.04223	135.5	11.9624	99.6143	4.38339
	15	128.33	2.29906	134.694	8.00918	107.498	5.43826
	16	130.989	3.43175	145.905	11.8958	99.1902	2.51753
	17	131.758	4.54702	144.164	10.6836	99.5412	2.19533
	18	134.046	5.69573	136.012	6.96451	104.419	4.0077
	19	144.203	7.19516	140.711	9.18054	106.602	3.42249
	20	136.939	4.80518	131.185	5.04055	102.976	5.04929
	21	146.338	8.77446	137.469	7.87599	101.251	4.69324
Fig 4D
	EPSC amplitude (%)
		Control		GAP43(S41A)		GAP43(S41D)
	Time (min)	Mean	SEM	Mean	SEM	Mean	SEM
	0	100.716	0.60888	100.827	5.83412	100.081	4.64567
	0.16667	100.524	2.56318	104.504	8.06755	104.946	5.83947
	0.33333	108.437	6.02955	94.2563	7.54954	87.4242	3.69127
	0.5	100.925	1.44533	106.43	7.75664	107.6	3.72937
	0.66667	98.3439	5.10557	94.5715	6.76834	102.587	4.9929
	0.83333	109.183	3.14009	98.3418	8.31574	103.441	5.26546
	1	104.572	3.31137	101.897	5.52814	95.6975	5.39224
	1.16667
	1.33333	60.7852	3.3865	68.6477	5.65976	92.4826	5.19271
	1.5	69.8267	3.38165	73.6977	7.02446	88.5612	5.61841
	1.66667	77.1633	3.88078	87.2147	9.14859	91.9205	4.64567
	1.83333	97.2099	4.19187	85.2316	5.91501	100.021	6.59972
	2	100.552	5.96073	91.529	5.33503	90.7211	9.80825
	2.16667	99.7908	4.36199	84.0835	7.30845	97.1035	6.65867
	2.33333	95.4494	4.5827	84.9669	9.82758	91.8735	4.92312
	2.5	107.32	7.82732	89.6344	6.88489	95.5117	4.31449
	2.66667	106.217	4.21411	98.0902	7.26039	107.884	7.48068
	2.83333	103.075	2.52078	96.8325	13.9691	92.7321	4.53468
	3	102.001	3.77751	95.6029	13.4753	89.5719	4.39531
Fig 4E
	fEPSP amplitude (%)
		Control		GAP43(S41A)		GAP43(S41D)
	Time (min)	Mean	SEM	Mean	SEM	Mean	SEM
	1	102.108	1.92183	100.816	2.08805	94.2991	3.80957
	2	101.631	1.57624	99.4952	2.03169	97.6019	1.40739
	3	101.292	1.05439	102.126	1.77909	98.8775	1.18898
	4	99.876	0.95161	100.632	1.71997	98.8314	1.12429
	5	99.7466	0.533397	100.942	1.96535	97.281	1.84337
	6	100.928	0.835389	102.799	1.63648	98.9347	1.06743
	7	99.3673	0.570401	97.3985	1.47946	96.8852	1.11954
	8	98.4543	1.63676	100.087	1.34865	98.6975	1.24478
	9	100.497	1.06394	97.9042	0.873936	99.1024	1.04725
	10	99.4845	1.20293	100.156	2.18628	101.551	0.930704
	11	100.626	1.60852	98.6019	1.56576	101.047	0.902909
	12	100.691	0.860675	98.4095	1.29467	104.086	0.873874
	13	99.4526	1.48239	98.4474	1.67095	100.448	1.73901
	14	101.514	1.25397	102.53	1.28243	101.483	1.12985
	15	99.8625	0.943956	98.9392	1.70917	99.4729	0.979822
	16	99.5986	0.969222	99.1362	1.98116	101.44	1.05919
	17	99.2286	0.991937	101.121	1.34311	101.235	1.89374
	18	98.0502	1.57786	101.981	1.48256	101.203	1.81399
	19	99.649	1.08763	100.142	1.32006	102.44	1.36439
	20	99.1168	0.952725	98.3365	1.48793	102.599	1.40147
	21	97.2097	2.3072	100.026	1.91435	100.709	1.52876
	22	98.2	1.53732	101.419	1.44825	101.133	1.65169
	23	99.7247	2.10719	101	1.67211	101.67	2.20959
	24	98.552	2.30511	102.509	1.99444	104.785	1.83488
	25	100.394	2.49051	102.744	1.92801	103.845	2.15716
	26	99.4348	2.03012	105.665	1.75607	105.528	3.33135
	27	98.7005	3.0429	105.093	1.96968	105.373	2.44526
	28	99.6085	2.27775	106.544	2.5949	105.999	2.27544
	29	99.0931	2.71822	105.402	2.62561	104.063	2.28072
	30	96.6914	2.51766	103.151	2.44255	103.344	1.64124
	31	96.1617	2.74785	101.184	3.59331	103.769	2.48486
	32	95.1382	1.71838	98.1775	1.59131	102.246	2.20771
	33	94.3278	2.20603	95.1275	2.48868	101.482	2.59662
	34	91.2831	2.35073	91.8613	2.50645	99.153	2.46024
	35	90.3757	2.24723	90.4508	2.6154	99.4476	2.39895
	36	87.6042	3.08587	83.843	2.868	100.093	2.29564
	37	82.0328	4.94758	86.7844	4.15117	98.817	2.58503
	38	84.7673	2.17587	87.3133	2.56082	97.1079	2.92303
	39	82.8267	2.89698	85.1201	5.09135	96.9827	3.45648
	40	82.8364	2.72774	83.1857	4.66855	94.2791	2.56795
	41	80.3114	3.59264	83.8347	3.32902	95.3628	3.29364
	42	81.4519	2.80931	81.5339	2.40716	91.3246	2.31313
	43	79.5998	3.14325	77.3739	2.51227	90.2255	2.72856
	44	78.788	3.05911	74.1834	3.91334	90.4977	2.78702
	45	77.3899	3.12229	77.4984	2.8946	88.7137	3.18634
	46	74.756	3.47362	77.4952	3.04125	86.5624	2.88747
	47	74.841	3.05835	74.4462	3.21924	86.6711	2.67031
	48	73.3224	3.63389	75.3049	4.34717	85.7068	2.51676
	49	73.435	3.28885	74.9009	5.30796	86.4617	2.90605
	50	73.7132	2.76685	73.1389	4.48197	85.5664	2.66473
	51	73.1067	3.38508	76.0716	3.57127	85.2352	2.26932
	52	73.046	2.74527	73.6118	3.93924	85.4552	3.43745
	53	72.6852	3.66139	73.2281	4.61291	84.7222	4.44044
	54	73.0909	3.39947	76.3476	5.87842	85.1898	4.1976
	55	72.7117	3.59456	74.4448	4.61444	83.8761	3.86069
Fig 4F
	fIPSP amplitude (%)
		Control		GAP43(S41A)		GAP43(S41D)
	Time (min)	Mean	SEM	Mean	SEM	Mean	SEM
	1	100.191	2.7126	104.715	1.90325	103.1	1.60131
	2	102.159	1.33844	101.539	2.10797	99.199	1.6431
	3	98.6722	3.21865	100.704	3.1409	102.816	1.94777
	4	99.7874	2.68415	99.9461	1.51767	99.0144	0.756505
	5	99.0339	0.648689	100.925	2.10317	103.171	1.69816
	6	100.032	1.00555	101.192	2.07762	101.579	1.71679
	7	102.366	2.08496	99.624	1.96344	101.781	2.04268
	8	99.9194	2.17661	101.797	1.62344	99.014	1.75614
	9	98.2165	1.98262	99.7182	1.49629	101.738	1.216
	10	97.6627	0.845031	99.0327	0.957367	98.673	1.73863
	11	99.4781	1.9686	100.293	2.42155	98.9614	2.77718
	12	101.807	1.26234	97.2669	1.71273	101.482	1.2313
	13	98.6006	1.70154	97.3513	1.84718	99.1007	1.58543
	14	99.7696	1.65148	98.4971	0.72018	96.0531	2.43996
	15	95.6785	2.72772	101.002	1.34627	99.0928	1.87041
	16	103.057	3.08361	98.0423	1.13671	100.45	2.56677
	17	102.873	3.21067	101.657	0.85895	100.227	1.42392
	18	104.296	2.51267	100.788	1.49897	100.135	1.28912
	19	99.6611	2.98121	98.592	1.52881	98.4261	1.94369
	20	96.739	3.29024	97.3169	1.13567	95.9862	2.21672
	21	95.8712	4.02171	98.871	1.56857	99.4416	2.37159
	22	93.5249	3.80697	96.9946	1.61895	96.3804	3.2169
	23	95.48	4.57157	99.6517	1.01485	95.1334	2.44398
	24	94.2711	3.98869	95.6775	1.44882	94.3317	2.79911
	25	93.377	3.71517	96.0633	2.22884	96.5671	1.80122
	26	94.7452	3.52135	95.935	1.12522	93.2741	1.93975
	27	97.1903	5.39283	101.37	1.13284	92.3198	2.82804
	28	99.1203	3.34719	95.1634	2.62601	92.0575	2.15635
	29	95.5477	2.71009	95.4717	1.91501	92.99	2.21615
	30	95.0583	2.67725	92.2749	1.33442	90.0957	2.0556
	31	96.2936	2.12419	92.3047	2.91775	94.452	1.95197
	32	91.6969	2.0729	93.6667	1.42164	92.4222	2.33887
	33	94.3269	3.57568	90.9145	2.55828	89.712	1.48338
	34	91.4811	2.75118	91.863	2.02463	89.6351	2.03519
	35	91.8005	2.95483	87.4338	2.31319	91.1332	4.10444
	36	90.0137	4.03294	88.7858	3.14121	88.6521	4.1133
	37	89.791	2.90168	89.2331	1.68421	92.0316	2.62805
	38	89.4233	2.75813	91.0295	2.32552	88.2043	2.81137
	39	89.0619	4.28936	92.4369	1.04805	86.5948	4.02169
	40	89.8077	3.4441	89.6011	1.81269	84.132	2.68107
	41	90.7113	3.34778	91.7198	3.52914	85.4568	4.65427
	42	81.7762	2.44705	86.3473	2.91432	86.2357	2.91988
	43	87.4883	4.39033	90.3314	0.916089	82.971	2.63205
	44	87.6847	2.29626	88.3367	3.48357	86.6841	3.38097
	45	89.1315	2.05029	87.749	3.18238	83.7122	2.80853
	46	84.4352	3.09278	88.4716	2.62806	79.5306	2.34402
	47	88.0827	4.04246	87.0237	2.49422	83.3319	2.77116
	48	81.8558	5.65147	85.4241	2.20093	82.2029	3.68439
	49	78.7003	5.20269	85.9198	2.66619	81.8492	1.68121
	50	79.4586	5.19814	88.2337	2.37169	84.5902	3.47947
	51	80.6056	6.23415	85.675	3.27351	79.699	4.73933
	52	80.8659	5.74345	87.0954	3.57563	80.1525	3.08052
	53	79.1095	5.30283	86.1858	1.69075	82.4222	2.55419
	54	80.9838	5.93507	86.409	4.37333	80.0303	2.90774
	55	80.3407	5.44067	83.8269	4.77768	78.3115	2.3813

## Sheet: Fig 5
Fig 5B
	GAP43+ mCherry+ immunoreactive area in contralateral IML
	WT	Gap43 cKO
	1.46879	0.449562
	0.913872	0.255254
	0.61734	0.206877
		0.461162
Fig 5C
	PPR			CV
	WT	Gap43 cKO		WT	Gap43-/-
	1.02747	0.74063		0.1869	0.26109
	0.94833	0.83994		0.19343	0.19177
	1.47902	0.96983		0.30347	0.49758
	0.91804	1.36887		0.17356	0.26908
	1.0376	1.43277		0.39943	0.37966
	1.00886	1.29153		0.39758	0.29761
	1.23075	0.94456		0.25317	0.3206
		1.31315			0.21215
		1.39726			0.50005
Fig 5D
	o-EPSP amplitude (%)
		WT		Gap43 cKO
	Time (min)	Mean	SEM	Mean	SEM
	0	101.465	10.7622	103.019	11.194
	0.16667	101.74	7.34249	108.211	5.35818
	0.33333	110.554	3.04151	107.845	17.2548
	0.5	91.1237	5.76491	99.953	7.96765
	0.66667	100.63	12.6121	107.489	6.87242
	0.83333	94.0368	10.6841	93.9349	7.56643
	1	100.691	9.24058	93.496	7.23755
	1.16667
	1.33333	58.3216	8.30872	41.618	6.28801
	1.5	61.2455	10.6884	52.9744	6.56646
	1.66667	66.4891	8.28284	77.5203	7.63265
	1.83333	74.2275	9.60953	71.4102	10.2718
	2	72.9909	8.31172	70.7471	8.57062
	2.16667	84.7997	9.56416	81.2396	6.95583
	2.33333	90.8724	7.82041	81.38	8.09199
	2.5	89.609	13.6496	83.935	7.53113
	2.66667	92.2378	10.835	91.0401	6.20393
	2.83333	97.0252	11.3826	94.244	7.52971
	3	98.7847	9.4645	107.914	7.0634
Fig 5E
	o-EPSP amplitude (%)
		WT		Gap43 cKO
	Time (min)	Mean	SEM	Mean	SEM
	1	100.019	4.68416	104.457	4.38368
	2	101.9	1.61661	103.213	3.6532
	3	98.228	3.25735	104.72	6.61657
	4	100.674	5.89371	106.177	3.14617
	5	97.6244	1.76544	95.4501	2.58373
	6	101.335	3.37683	101.248	5.63991
	7	97.6435	2.14959	97.8842	4.12388
	8	97.5159	3.08639	101.03	2.53232
	9	103.592	3.51039	104.516	10.071
	10	97.0215	6.35499	96.6657	8.58366
	11	101.321	6.69384	88.9409	6.35028
	12	99.2995	6.37658	71.2204	8.43688
	13	96.6445	3.72456	59.3753	14.3063
	14	94.4614	7.50841	51.6481	17.1764
	15	81.1557	9.02915	40.3407	10.5395
	16	72.21	5.21663	36.0703	10.9353
	17	67.9479	4.70745	31.1924	12.091
	18	65.9592	4.95755	24.4174	8.29069
	19	62.722	8.1722	17.5567	10.3349
	20	61.684	8.82993	25.6445	10.4046
	21	53.249	7.09353	20.8991	11.3558
	22	50.0224	5.47409	25.7418	13.7789
	23	47.6551	8.50789	20.8571	8.73187
	24	36.8317	8.55028	25.136	8.73862
	25	36.3023	5.86815	10.7566	10.3095
	26	32.3467	4.57612	22.8701	9.77719
	27	33.2925	6.64479	14.4335	11.2313
	28	28.7294	4.43921	15.0802	10.8305
	29	26.0324	6.45911	15.5678	7.22255
	30	25.5947	7.21473	28.8816	10.7617
	31	26.6599	4.25855	20.6208	8.19318
	32	27.4508	5.5947	25.6011	10.418
	33	23.9321	5.2559	19.0275	7.63948
	34	28.8433	5.6943	15.2387	7.59903
	35	22.452	3.13493	8.91324	7.0623
	36	21.992	4.83107	17.2944	9.47627
	37	26.1039	2.58743	12.2635	7.66227
	38	17.2447	1.66141	17.4857	10.3689
	39	21.7253	1.4288	11.7959	8.66465
	40	20.1315	3.01699	19.8556	11.1337

## Sheet: Fig 6
Fig 6B
Left
		Racine score
		Glu-Gap43fl/fl veh																	Glu-Gap43fl/fl THC
	Mouse sex	M	M	M	M	M	M	M	M	M	F	F	F	F	F	F	F	F	M	M	M	M	M	M	M	M	M	F	F	F	F	F	F	F	F	F
	Time (min)
	0	0	0	0	0	0	0	0	0	0	0	0	0	0	0	0	0	0	0	0	0	0	0	0	0	0	0	0	0	0	0	0	0	0	0	0
	5	1	2	1	1	2	1	1	2	1	1	1	1	1	1	0	1	1	1	1	1	1	1	1	1	1	1	1	1	1	1	1	1	3	1	1
	10	1	2	1	2	1	2	2	2	2	1	1	1	1	1	1	2	1	1	1	2	1	1	1	1	1	1	1	2	1	1	1	1	2	2	1
	15	1	3	1	1	1	2	1	2	2	3	2	1	1	2	2	2	2	1	1	2	2	1	1	1	1	1	1	3	1	2	1	2	6	2	1
	20	3	5	1	2	5	2	2	2	2	3	2	2	3	3	2	3	2	1	1	2	2	1	1	1	1	3	2	2	2	2	1	2	5	2	1
	25	2	5	5	4	5	1	2	2	2	2	2	3	6	4	4	3	2	1	1	1	2	6	1	5	2	3	1	1	1	2	3	6	3	6	1
	30	6	3	2	2	5	2	3	2	2	4	2	4	2	5	6	4	3	3	2	2	6	3	3	2	3	2	1	1	5	5	2	2	6	5	1
	35	3	6	5	5	6	2	3	2	2	4	2	5	3	5	4	4	4	3	2	2	5	5	3	2	5	5	1	3	5	6	2	6	6	6	3
	40	2	5	5	2	5	5	5	3	3	4	2	4	4	5	6	5	4	6	6	2	5	5	2	5	5	5	1	1	4	5	4	6	6	5	6
	45	2	6	5	2	5	4	5	2	2	5	4	5	4	5	5	5	4	2	2	6	2	2	5	5	5	5	1	3	5	5	6	6	6	5	6
	50	6	5	6	5	5	4	4	2	6	5	5	4	5	5	6	5	4	4	6	2	2	6	5	4	2	5	1	1	5	5	5	5	5	6	5
	55	2	6	4	2	5	3	4	2	4	4	5	5	4	5	5	5	5	2	6	3	3	6	5	5	6	5	3	0	5	5	3	3	4	5	6
	60	2	6	5	5	5	2	5	2	5	4	6	4	4	5	5	5	4	2	5	3	5	6	4	5	6	5	1	2	5	6	3	6	4	6	5
	65	2	6	5	2	5	2	3	2	3	4	5	5	5	4	5	5	4	2	5	5	5	7	5	4	5	4	2	0	6	6	4	6	4	5	6
	70	4	6	5	5	5	5	4	2	5	5	5	5	6	4	5	5	5	2	6	6	5	7	5	5	3	6	2	2	5	5	4	5	4	5	5
	75	4	5	4	5	5	2	6	5	3	4	6	5	5	4	5	6	6	3	5	5	2	7	5	5	6	5	1	1	5	4	2	5	4	6	5
	80	2	6	5	2	5	2	3	4	3	4	4	4	4	4	5	5	5	1	5	6	2	7	4	4	6	3	3	0	5	5	2	5	5	5	4
	85	3	5	4	2	5	2	3	3	3	4	4	4	6	4	5	5	5	2	6	6	2	7	5	6	7	5	2	1	4	5	4	5	5	5	5
	90	3	6	4	4	5	2	5	3	3	2	4	4	4	4	5	5	5	1	6	5	2	7	4	6	7	5	1	1	4	2	4	5	3	5	5
	95	3	6	4	2	5	2	6	3	3	2	4	2	6	2	5	5	4	4	5	6	2	7	4	6	7	5	1	1	6	5	2	2	3	5	5
	100	3	6	4	2	4	2	5	3	2	2	4	4	5	2	5	5	2	1	5	6	3	7	4	4	7	5	1	1	4	5	4	5	3	6	5
	105	2	6	2	2	4	2	4	4	2	2	2	4	4	2	5	4	4	2	2	5	2	7	2	6	7	5	1	1	2	5	2	5	3	6	4
	110	2	6	4	2	4	2	3	2	2	2	4	2	3	2	5	4	2	3	2	5	2	7	4	5	7	5	1	1	2	6	2	5	2	5	4
	115	2	6	2	2	2	2	2	2	2	2	2	2	2	2	5	5	2	1	6	2	2	7	5	4	7	3	1	0	0	5	2	5	2	5	3
	120	2	6	2	2	2	2	3	2	2	2	4	2	2	2	5	4	2	1	5	5	2	7	2	4	7	3	1	0	2	5	2	5	2	4	2
Right
		Racine score
		Glu-Gap43-/- veh																	Glu-Gap43-/- THC
	Mouse sex	M	M	M	M	M	M	M	M	M	F	F	F	F	F	F	F	F	M	M	M	M	M	M	M	M	F	F	F	F	F	F	F	F
	Time (min)
	0	0	0	0	0	0	0	0	0	0	0	0	0	0	0	0	0	0	0	0	0	0	0	0	0	0	0	0	0	0	0	0	0	0
	5	1	1	1	1	1	1	1	1	0	1	1	1	1	1	1	1	1	1	1	1	1	1	1	1	1	1	1	1	1	1	1	1	1
	10	1	1	1	1	1	1	1	1	1	1	1	2	1	2	1	1	2	1	1	1	1	1	1	1	1	1	1	1	1	2	1	1	1
	15	1	1	2	2	1	2	2	2	1	2	1	2	4	6	1	1	3	1	1	1	1	5	1	1	1	2	1	0	2	1	2	2	1
	20	1	1	2	2	1	2	2	2	2	2	2	6	6	6	3	1	3	1	1	1	1	5	2	1	1	2	1	1	1	1	1	1	1
	25	1	1	2	2	2	3	2	2	2	3	1	5	5	6	2	1	3	1	1	5	1	5	1	2	1	2	2	3	2	1	2	1	1
	30	5	2	2	2	3	3	2	3	2	2	2	5	6	7	4	2	2	1	5	2	1	5	1	2	1	5	2	2	3	1	3	1	1
	35	3	2	3	4	2	3	2	5	2	2	2	6	7	7	4	2	3	1	6	6	3	2	1	2	3	5	1	1	2	2	3	1	2
	40	6	3	2	2	2	5	2	5	3	2	2	5	7	7	5	3	2	2	2	6	2	5	1	2	5	5	1	1	2	5	6	2	2
	45	2	2	2	4	2	5	3	4	3	6	2	6	7	7	5	3	2	2	2	4	5	5	4	5	5	5	0	1	3	4	6	2	2
	50	2	4	2	4	2	5	2	4	2	3	4	5	7	7	5	3	3	2	2	4	5	5	2	5	5	5	0	1	3	4	6	2	3
	55	6	2	3	4	4	6	5	4	2	3	2	6	7	7	6	4	4	2	2	4	4	6	2	2	5	6	2	1	2	2	6	2	4
	60	6	2	3	4	5	6	4	4	3	6	1	5	7	7	5	4	4	2	1	2	4	5	5	4	5	5	1	1	0	3	6	2	6
	65	6	2	4	4	4	5	5	4	3	6	5	5	7	7	5	4	4	2	6	5	4	5	5	3	5	5	1	2	2	0	5	2	3
	70	5	4	4	4	5	5	5	4	3	6	5	6	7	7	5	5	4	1	2	6	4	6	5	4	5	5	1	1	0	2	5	2	3
	75	4	4	5	5	5	6	5	5	3	7	4	5	7	7	5	5	4	1	5	6	5	5	5	3	5	6	1	2	2	2	5	4	4
	80	5	2	5	5	5	5	5	5	3	7	4	6	7	7	5	5	2	1	6	5	2	4	5	3	5	5	0	0	1	2	5	4	4
	85	4	2	5	4	5	5	5	4	3	7	4	5	7	7	5	4	3	2	4	2	2	5	5	3	5	5	2	2	1	1	5	4	4
	90	4	2	4	4	6	6	2	5	2	7	5	5	7	7	4	4	2	1	6	2	3	4	2	3	5	4	0	0	1	4	5	4	4
	95	5	2	5	4	4	6	5	5	2	7	4	4	7	7	5	5	2	2	4	2	2	5	2	1	2	4	0	2	1	1	3	2	4
	100	6	2	5	4	4	4	5	5	2	7	2	4	7	7	5	5	2	1	4	2	1	5	3	1	5	4	0	1	1	1	5	1	2
	105	4	2	5	4	4	5	5	5	2	7	2	4	7	7	4	5	2	1	4	5	1	4	4	1	4	4	0	1	1	1	3	1	5
	110	4	1	5	2	4	5	5	5	4	7	2	4	7	7	5	4	2	1	4	6	1	4	2	1	4	4	1	1	1	1	3	1	3
	115	4	1	5	2	4	5	5	5	4	7	1	2	7	7	5	5	1	1	4	5	2	5	2	1	4	2	0	1	1	1	3	1	2
	120	4	2	4	2	2	4	5	5	2	7	0	4	7	7	5	4	0	1	5	5	2	5	4	1	2	2	0	1	1	1	3	1	2
Fig 6C
	Seizure severity (%)
	Mouse sex	Glu-Gap43fl/fl veh	Mouse sex	Glu-Gap43fl/fl THC	Mouse sex	Glu-Gap43-/- veh	Mouse sex	Glu-Gap43-/- THC
	M	79.7468	M	63.2911	M	113.924	M	40.5063
	M	156.962	M	116.456	M	59.4937	M	100
	M	108.861	M	113.924	M	109.459	M	111.392
	M	87.8378	M	90.5405	M	102.703	M	78.3784
	M	136.486	M	171.622	M	102.183	M	144.595
	M	74.6725	M	106.114	M	134.934	M	75
	M	95.4545	M	109.091	M	96.5909	M	71.6216
	M	68.1818	M	112.131	M	106.818	M	114.865
	M	89.1892	M	93.4426	M	75.6757	F	118.987
	F	94.9367	F	37.9747	F	145.57	F	24.0506
	F	103.797	F	34.1772	F	74.6835	F	34.1772
	F	110.811	F	107.595	F	136.709	F	45.9459
	F	117.904	F	139.189	F	201.351	F	59.4595
	F	107.424	F	86.4629	F	208.108	F	125.764
	F	120.455	F	118.182	F	113.636	F	51.1364
	F	115.909	F	94.4262	F	92.0455	F	63.9344
	F	110.811	F	152.703	F	81.0811
			F	121.622
Fig 6D
	Latency to seizures (min)
	Mouse sex	Glu-Gap43fl/fl veh	Mouse sex	Glu-Gap43fl/fl THC	Mouse sex	Glu-Gap43-/- veh	Mouse sex	Glu-Gap43-/- THC
	M	20	M	30	M	30	M	120
	M	15	M	40	M	50	M	30
	M	25	M	45	M	35	M	25
	M	25	M	30	M	35	M	35
	M	20	M	25	M	30	M	15
	M	40	M	30	M	25	M	45
	M	30	M	25	M	45	M	45
	M	40	M	30	M	30	M	35
	M	40	M	20	M	40	F	30
	F	15	F	55	F	25	F	120
	F	45	F	15	F	50	F	120
	F	25	F	30	F	20	F	30
	F	20	F	30	F	15	F	40
	F	20	F	25	F	15	F	30
	F	25	F	25	F	20	F	75
	F	20	F	5	F	40	F	50
	F	30	F	25	F	15
			F	35
Fig 6F
	Latency to EEG seizure onset (min)
	Mouse sex	Gap43fl/fl veh	Mouse sex	Gap43fl/fl THC	Mouse sex	Glu-Gap43-/- veh	Mouse sex	Glu-Gap43-/- THC
	M	17.2833	M	19.25	M	27.4	M	38.3833
	M	21.3333	M	26.1667	M	30.5667	M	21.8333
	M	28.4	M	26.8167	M	14.5	M	30.4833
	M	19.1333	M	23.95	M	20.9	M	18.4833
	M	26.6667	M	27.6333	M	28.0167	M	18.0167
	F	21.8333	F	18.7667	F	15.9333	F	32.0167
	F	14.2667	F	31.8667	F	19.9333	F	50.15
	F	33.3667	F	15.5333	F	29.5333	F	24.55
	F	24.0333	F	15.15	F	13.5833	F	42.1333
	F	33.9333	F	18.5833	F	20.95	F	41.7333
Fig 6G
	Interictal frequency (spikes / min)
	Mouse sex	Gap43fl/fl veh	Mouse sex	Gap43fl/fl THC	Mouse sex	Glu-Gap43-/- veh	Mouse sex	Glu-Gap43-/- THC
	M	31.4	M	103	M	208	M	18
	M	244	M	246	M	40	M	100
	M	25	M	24	M	398	M	10
	M	73	M	280	M	155	M	87
	M	215	M	170	M	138	M	12
	F	309	F	40	F	365	F	131
	F	234	F	153	F	81	F	134
	F	75	F	97	F	88	F	11
	F	43	F	44	F	122	F	10
					F	158	F	24
Fig 6H
	Spike duration (ms)
	Mouse sex	Gap43fl/fl veh	Mouse sex	Gap43fl/fl THC	Mouse sex	Glu-Gap43-/- veh	Mouse sex	Glu-Gap43-/- THC
	M	0.02	M	0.035	M	0.064	M	0.068
	M	0.037	M	0.046	M	0.017	M	0.044
	M	0.056	M	0.069	M	0.015	M	0.015
	M	0.05	M	0.027	M	0.019	M	0.02
	M	0.014	M	0.041	M	0.013	M	0.016
	F	0.016	F	0.061	F	0.055	F	0.041
	F	0.079	F	0.068	F	0.085	F	0.035
	F	0.019	F	0.011	F	0.041	F	0.015
	F	0.028	F	0.016	F	0.009	F	0.053
					F	0.016	F	0.025

## Sheet: Fig S2
Fig S2D
Left
	Normalized O.D.
	Gap43fl/fl	GABA-Gap43-/-	Glu-Gap43-/-
	0.968236	0.495702	0.462658
	0.912296	0.782028	0.386986
	0.964781	0.405903	0.118743
	0.811273	1.04552	0.523267
	1.17274	0.814469	0.294864
	0.98121	0.657834	0.0583326
	0.959367	0.513025	0.0783722
	1.2301		0.0734517
Right
	GAP43 immunoreactive area in IML
	Gap43fl/fl	GABA-Gap43-/-	Glu-Gap43-/-
	1.11188	0.878619	0.161724
	0.888819	0.77766	0.05019
	0.999304	0.716101	0.060724

## Sheet: Fig S3
Fig S3B
	Body weight (g)
	Mouse sex	Glu-Gap43fl/fl	Mouse sex	Glu-Gap43-/-	Mouse sex	GABA-Gap43fl/lf	Mouse sex	GABA-Gap43-/-
	M	21.4	M	21.6	M	21.4	M	21.5
	M	23.9	M	23	M	21	M	18
	M	22.2	M	23.3	M	20	M	21.2
	M	22.8	M	20.7	M	22	M	20.2
	M	19.7	M	21.4	M	27	M	20.8
	M	19.6	M	20.1	F	19.2	M	16.7
	M	20.1	M	20.1	F	19.7	M	22
	M	22.3	F	20.7	F	20	M	21
	M	20.7	F	18.7	F	16.7	F	20
	M	20.9	F	19.5	F	17.3	F	19
	M	21.3	F	18.6	F	19	F	18.7
	M	21.1	F	17.3	F	19	F	18
	M	22	F	16.6	F	22	F	18.7
	F	17.5	F	18.5	F	18	F	18.3
	F	19.4	F	16.2	F	20	F	13.6
	F	18	F	17			F	16
	F	17.8	F	16.3
	F	17.8	F	19.8
	F	16.9
	F	17.1
	F	18.1
	F	17.3
Fig S3C
	Body temperature (ºC)
	Mouse sex	Glu-Gap43fl/fl	Mouse sex	Glu-Gap43-/-	Mouse sex	GABA-Gap43fl/lf	Mouse sex	GABA-Gap43-/-
	M	36.3	M	34.4	M	34.9	M	34.1
	M	33.6	M	34.5	M	36.3	M	35.3
	M	34.2	M	35.8	M	36.9	M	35.3
	M	33.8	M	34.3	M	36.3	M	35.3
	M	35.9	M	34.8	M	36.4	M	34.7
	M	34.8	M	35.1	F	34.3	M	36.3
	M	34.5	M	35	F	34.9	M	36.5
	F	34.6	F	35.2	F	35	F	33.9
	F	35.3	F	34.6	F	34.6	F	34.4
	F	33.7	F	35.2	F	36.5	F	34.8
	F	33.9	F	36.2	F	35.2	F	34.9
	F	36	F	35.7			F	34.6
	F	34.9	F	35.1			F	34.9
	F	36.2	F	34.5			F	35.5
Fig S3D
	Stride lenght (cm)
	Mouse sex	Glu-Gap43fl/fl	Mouse sex	Glu-Gap43-/-	Mouse sex	GABA-Gap43fl/lf	Mouse sex	GABA-Gap43-/-
	M	7.21	M	6.42	M	6.73	M	6.85
	M	6.64	M	6.61	M	6.77857	M	5.3
	M	6.17	M	6.49	M	6.41161	M	6.97
	M	5.96	M	6.59	M	6.04722	M	6.06
	M	6.28	M	5.9	M	7.44	M	6.04
	M	6.99	M	6.87	M	6.91	M	5.6
	M	7.23	F	5.87	M	6.05	M	6
	F	6.95	F	6.71	M	6.24	M	5.97
	F	5.24	F	6.99	F	6.11	M	5.62
	F	6.65	F	5.52	F	6.66	M	6.77
	F	6.68	F	6.22	F	5.93	M	7.28
	F	6.26	F	6.1	F	6.23	M	7.31
	F	5.65	F	5.81	F	5.65	M	6.13
	F	6.44			F	6.30714	F	7.35
					F	7.13929	F	6.01
					F	6.08571	F	7.05
					F	6.93839	F	5.73
					F	6.67	F	5.48
					F	6.27	F	5.96
					F	5.85	F	4.93
					F	6.01	F	5.74375
							F	8.09
							F	7.78
Fig S3E
	Latency to pain symptoms (s)
	Mouse sex	Glu-Gap43fl/fl	Mouse sex	Glu-Gap43-/-	Mouse sex	GABA-Gap43fl/lf	Mouse sex	GABA-Gap43-/-
	M	14.7	M	9.8	M	10.1	M	7.4
	M	6.7	M	14.3	M	16.3	M	10.4
	M	20.2	M	28.3	M	16.5	M	13.7
	M	17.6	M	23.8	M	6.6	M	16.8
	M	13	M	16.7	M	10.6	M	12.2
	M	16.7	F	15	F	15.3	M	9.3
	M	19.1	F	19.5	F	17.8	M	12.3
	F	27.7	F	23.7	F	10.2	M	7.8
	F	11.6	F	22.7	F	14.7	F	12.6
	F	17.4	F	30	F	11.6	F	18.4
	F	22.3	F	21	F	13.2	F	11.6
	F	25.2	F	25.6	F	14	F	17.1
	F	22	F	13.4	F	15.7	F	17.5
	F	14.3	F	29.2	F	25.5	F	13.3
					F	20.5	F	17.1
							F	14.8
Fig S3F
	Number of entries in open arms / total entries
	Mouse sex	Glu-Gap43fl/fl	Mouse sex	Glu-Gap43-/-	Mouse sex	GABA-Gap43fl/lf	Mouse sex	GABA-Gap43-/-
	M	0.5	M	0.45	M	0.45	M	0.55
	M	0.59	M	0.4	M	0.142857	M	0.37
	M	0.41	M	0.23	M	0.588235	M	0.76
	M	0.47	M	0.47	M	0.384615	M	0.26
	M	0.47	M	0.21	M	0.333333	M	0.42
	M	0.44	M	0.36	F	0.18	M	0.4
	F	0.62	M	0.24	F	0.48	M	0.068966
	F	0.58	F	0.51	F	0.52	F	0.74
	F	0.34	F	0.44	F	0.75	F	0.45
	F	0.4	F	0.55	F	0.78	F	0.48
	F	0.32	F	0.43	F	0.375	F	0.5
	F	0.21	F	0.3	F	0.076923	F	0.73
	F	0.2	F	0.48	F	0.263158	F	0.61
					F	0.125	F	0.5
					F	0.392857
Fig S3G
	Discrimination index
	Mouse sex	Glu-Gap43fl/fl	Mouse sex	Glu-Gap43-/-	Mouse sex	GABA-Gap43fl/lf	Mouse sex	GABA-Gap43-/-
	M	0.352564	M	-0.201439	M	-0.00900901	M	-0.0361446
	M	0.260714	M	-0.0246914	M	0.0348259	M	0.482759
	M	-0.02872	M	-0.155738	M	0.471264	M	-0.237598
	M	-0.11392	M	0.27623	M	-0.104651	M	-0.0502283
	M	0.17857	M	0.10818	M	0.246154	M	0.0740741
	M	0.141994	M	0.06952	M	-0.0674487	M	0.00444444
	M	0.300395	M	0.00330033	M	0.40694	M	-0.134328
	F	0.173804	F	-0.148148	F	0.152542	M	-0.260726
	F	0.497487	F	0.414634	F	0.09375	F	-0.0441767
	F	0.406593	F	-0.21461	F	0.102273	F	0.12
	F	0.030303	F	0.0119	F	-0.0952381	F	0.232877
	F	0.05	F	-0.14182	F	0.0487805	F	0.197772
	F	0.14488	F	0.17505	F	-0.0421836	F	0.35123
	F	-0.216617	F	0.15812			F	0.232877
	F	0.311475	F	-0.0301724			F	0.291066
	F	0.230769	F	0.0729412
Fig S3H
Left
	Normalized O.D
	Gap43fl/fl	GABA-Gap43-/-	Glu-Gap43-/-
	0.928536	1.08102	0.602226
	0.643602	1.34751	1.53796
	1.10394	1.16334	0.702161
	1.05117	0.527714	1.41183
	1.53229	1.18585	1.67485
	0.776858	1.73472	1.32069
Right
	CB1R immunoreactive area in IML
	Gap43fl/fl	GABA-Gap43-/-	Glu-Gap43-/-
	1.0254	0.829681	0.886825
	0.93521	0.87068	1.30532
	1.23052	0.943313	1.18466
	0.910799	1.04706	0.969171
	0.898079	1.048	1.00671
	1.13128		0.958223
	0.868717
	Calretinin positive cells / total hilar cells
	Gap43fl/fl	GABA-Gap43-/-	Glu-Gap43-/-
	0.98832	1.26271	1.04374
	1.3209	0.575921	1.40887
	0.690782	1.21921	0.859623
	0.712017	1.39948	0.930566
	1.28798	0.912272	0.645962

## Sheet: Fig S4
Fig S4B
Top
	KA 20 mg/kg	Racine score
		Veh								THC
	Mouse sex	M	M	M	F	F	F	F	F	M	M	M	M	F	F	F	F
	Time (min)
	0	0	0	0	0	0	0	0	0	0	0	0	0	0	0	0	0
	5	1	1	1	1	1	1	1	1	1	1	1	1	1	1	1	1
	10	1	2	1	1	2	1	1	1	0	1	1	1	0	1	1	1
	15	1	2	3	2	2	1	2	2	1	1	1	1	1	2	1	1
	20	2	2	3	2	3	1	1	2	0	1	1	1	1	1	1	1
	25	2	2	3	3	3	1	1	2	0	1	1	1	1	2	1	1
	30	2	2	3	3	3	2	2	3	1	1	1	1	1	1	1	1
	35	2	4	2	3	3	2	2	2	1	1	1	1	0	3	1	1
	40	2	3	2	3	4	4	2	2	0	1	1	2	3	2	1	1
	45	2	5	2	2	5	4	4	5	2	1	1	2	1	2	1	2
	50	3	5	3	4	5	2	4	4	0	5	1	2	1	2	1	2
	55	3	5	0	2	4	5	2	5	1	5	1	2	1	1	2	1
	60	4	5	2	2	2	2	4	4	1	3	2	1	1	1	2	3
	65	3	4	2	1	1	2	4	5	1	4	2	1	1	1	3	1
	70	3	5	2	1	1	2	4	4	1	3	2	2	1	1	2	1
	75	2	5	1	1	1	1	3	4	1	5	4	1	1	1	3	3
	80	3	5	3	1	1	1	2	4	1	5	4	1	1	1	4	1
	85	3	5	2	1	1	1	2	3	1	2	4	3	1	1	4	1
	90	3	5	2	1	1	1	2	4	1	5	4	1	1	1	5	1
	95	3	5	2	1	1	1	2	4	1	5	3	2	1	1	4	1
	100	2	5	1	1	1	1	1	3	1	5	5	1	1	1	5	1
	105	2	5	1	1	1	1	2	5	1	5	3	1	1	1	5	3
	110	3	5	2	1	1	1	2	2	1	4	3	1	1	1	4	2
	115	2	5	1	1	1	1	1	3	1	4	1	1	1	1	4	1
	120	2	5	2	1	1	1	1	2	1	5	2	4	1	1	2	1
Down
	Seizure severity (%)					Latency to seizures (min)
	Mouse sex	Veh	Sex	THC		Mouse sex	Veh	Sex	THC
	M	73.2026	M	34.2857		M	50	M	120
	M	126.797	M	65.3595		M	35	M	75
	M	76.9912	M	98.0392		M	15	M	50
	F	91.4286	M	61.9469		F	40	M	85
	F	91.4286	F	45.7143		F	25	F	40
	F	117.143	F	65.7143		F	20	F	35
	F	88.4956	F	106.195		F	45	F	65
	F	134.513	F	58.4071		F	30	F	60
Fig S4C
Top
	KA 30 mg/kg	Racine score
		Veh									THC
	Mouse sex	M	M	M	M	M	F	F	F	F	M	M	M	M	F	F	F	F
	Time (min)
	0	0	0	0	0	0	0	0	0	0	0	0	0	0	0	0	0	0
	5	0	1	1	1	1	1	1	1	1	1	1	1	1	1	2	1	1
	10	1	2	2	1	2	2	1	3	2	1	6	2	1	1	2	2	2
	15	2	2	4	1	2	3	3	6	2	1	6	4	1	3	3	2	3
	20	2	3	2	2	1	3	3	6	3	1	6	4	1	5	3	2	1
	25	2	4	2	2	2	4	5	6	5	3	6	2	3	6	6	4	1
	30	2	5	2	2	5	2	6	6	3	3	6	5	1	7	6	3	1
	35	3	3	3	2	2	2	6	7	5	3	6	2	6	7	6	5	1
	40	3	5	2	2	2	3	6	7	4	1	7	2	6	7	6	5	2
	45	3	2	2	2	2	3	6	7	5	5	7	4	5	7	6	5	2
	50	5	2	3	2	2	4	6	7	4	1	7	4	6	7	6	5	1
	55	4	3	5	4	4	4	5	7	5	1	7	4	6	7	6	5	2
	60	5	4	4	3	3	5	6	7	4	1	7	4	5	7	6	5	1
	65	6	2	3	2	4	5	5	7	4	1	7	3	5	7	6	5	1
	70	5	5	5	2	4	6	5	7	5	1	7	3	5	7	6	6	2
	75	5	2	4	2	2	5	6	7	4	1	7	4	4	7	7	5	2
	80	5	2	3	2	2	4	6	7	4	1	7	4	2	7	7	5	1
	85	5	4	2	2	2	5	2	7	4	1	7	3	4	7	7	5	3
	90	5	2	4	3	2	6	4	7	2	1	7	2	4	7	7	5	2
	95	4	2	4	2	2	2	4	7	2	1	7	4	4	7	7	4	2
	100	4	2	2	2	2	6	4	7	4	1	7	4	3	7	7	4	1
	105	4	2	2	1	1	6	4	7	2	1	7	2	2	7	7	4	3
	110	4	2	2	1	1	6	4	7	3	1	7	2	2	7	7	4	1
	115	4	2	2	0	0	6	4	7	3	1	7	2	2	7	7	4	3
	120	4	2	2	0	0	6	4	7	4	1	7	2	1	7	7	4	1
Down
	Seizure severity (%)					Latency to seizures (min)
	Mouse sex	Veh	Mouse sex	THC		Mouse sex	Veh	Mouse sex	THC
	M	101.754	M	31.8493		M	35	M	25
	M	115.556	M	182.456		M	20	M	10
	M	119.111	M	129.778		M	15	M	15
	M	76.4444	M	142.222		M	55	M	25
	M	88.8889	F	131.507		M	30	F	15
	F	79.1096	F	122.26		F	15	F	15
	F	84.2466	F	115.79		F	10	F	25
	F	136.644	F	46.7836		F	15	F	15
	F	98.2456				F	20

## Sheet: Fig S5
Fig S5B
Left
		Racine Score
		GABA-Gap43fl/fl veh															GABA-Gap43fl/fl THC
	Mouse sex	M	M	M	M	M	M	M	F	F	F	F	F	F	F	F	M	M	M	M	M	M	F	F	F	F	F	F	F
	Time (min)
	0	0	0	0	0	0	0	0	0	0	0	0	0	0	0	0	0	0	0	0	0	0	0	0	0	0	0	0	0
	5	1	1	1	1	1	0	1	1	1	1	1	1	1	1	1	1	1	1	1	1	1	1	1	1	1	1	0	1
	10	2	1	2	0	2	1	1	1	1	1	1	2	2	1	2	1	1	1	1	1	1	2	1	1	1	1	2	1
	15	2	2	2	1	2	2	3	1	1	2	1	1	2	2	5	1	1	1	2	3	2	2	1	1	1	1	3	3
	20	2	2	1	2	6	2	2	1	1	5	1	2	1	5	5	3	1	1	1	2	3	2	1	1	1	1	2	5
	25	2	2	1	1	6	2	5	1	1	4	1	3	1	2	6	2	1	2	2	2	4	2	2	1	1	2	4	1
	30	5	2	2	2	6	4	4	2	1	2	1	3	3	2	6	3	1	1	2	5	5	1	2	1	1	2	5	2
	35	2	1	1	0	6	5	5	2	2	2	5	3	2	2	6	2	1	1	2	4	1	2	3	2	2	5	4	2
	40	2	1	2	2	6	2	5	3	2	2	4	4	2	2	6	1	2	1	2	5	2	3	3	2	6	4	5	4
	45	2	1	1	1	6	4	5	5	2	2	5	4	3	2	6	2	2	1	2	5	3	1	3	2	5	4	4	5
	50	3	1	2	1	6	4	5	4	2	2	4	4	4	4	6	2	2	1	2	5	5	1	3	2	5	5	5	5
	55	3	1	1	2	7	3	6	5	2	5	5	5	4	4	6	1	2	1	2	5	5	2	4	2	4	5	5	5
	60	2	1	1	2	7	2	5	6	2	2	4	5	4	4	6	2	2	1	2	5	2	2	5	2	5	5	5	5
	65	3	1	2	3	7	2	4	5	2	4	4	4	4	4	6	2	2	1	2	5	3	2	5	2	5	5	5	6
	70	4	1	2	2	7	2	4	4	2	3	2	4	4	4	5	1	2	1	2	5	5	2	5	2	2	5	5	5
	75	3	1	2	1	7	2	4	6	2	2	5	4	4	4	5	2	1	1	2	5	3	2	5	2	2	4	5	5
	80	2	1	1	1	7	2	6	5	4	2	4	4	4	4	5	2	4	1	3	5	3	2	5	2	1	2	5	5
	85	5	1	1	2	7	2	2	4	3	2	2	4	2	3	5	1	3	1	1	4	2	1	4	1	1	5	6	5
	90	1	3	2	2	7	2	2	5	2	3	2	5	1	4	5	2	3	1	2	4	2	2	4	1	1	5	6	5
	95	1	2	3	2	7	2	3	4	2	2	1	4	2	4	5	1	2	1	5	4	2	1	4	1	1	5	5	6
	100	1	1	2	2	7	2	2	5	2	2	2	4	2	2	5	2	2	1	5	2	2	2	3	2	1	5	5	6
	105	1	1	2	2	7	1	2	5	2	2	2	2	1	2	5	2	2	1	5	2	2	1	2	1	1	5	5	6
	110	1	1	1	2	7	1	2	5	2	1	2	2	3	1	5	1	2	1	5	2	2	1	2	1	1	5	5	6
	115	0	1	1	1	7	1	2	4	2	1	2	2	1	1	5	1	2	1	4	2	2	2	2	1	1	4	5	1
	120	0	0	1	1	7	1	2	2	1	1	0	2	1	2	5	0	2	1	2	2	2	2	1	2	1	4	5	1
Right
		Racine Score
		GABA-Gap43-/- veh																GABA-Gap43-/- THC
	Mouse sex	M	M	M	M	M	M	M	M	M	F	F	F	F	F	F	F	M	M	M	M	M	M	M	M	F	F	F	F	F	F	F	F
	Time (min)
	0	0	0	0	0	0	0	0	0	0	0	0	0	0	0	0	0	0	0	0	0	0	0	0	0	0	0	0	0	0	0	0	0
	5	1	1	1	1	1	1	1	1	1	1	0	0	0	1	1	2	0	1	1	1	1	1	1	1	1	1	1	1	1	1	1	2
	10	1	1	1	1	2	3	3	3	2	1	0	0	2	1	1	2	1	1	1	1	1	1	1	1	1	2	1	1	5	1	2	3
	15	1	2	1	2	1	5	5	5	2	2	0	1	2	1	1	2	1	1	1	1	1	6	2	1	1	1	1	2	6	1	6	1
	20	2	3	2	1	1	3	3	5	3	2	0	2	5	2	1	2	1	1	1	1	1	6	2	2	1	2	1	6	6	2	6	2
	25	1	1	2	2	5	3	3	5	4	2	0	2	5	2	1	3	1	1	1	1	2	6	2	2	1	2	1	6	5	3	6	2
	30	1	3	1	2	1	3	2	5	4	2	2	2	2	2	2	4	2	1	1	1	2	6	2	3	2	2	1	6	6	6	7	2
	35	2	3	2	2	5	4	4	5	5	3	2	2	5	2	2	5	1	1	1	1	1	6	5	3	2	2	1	6	7	5	7	2
	40	2	2	2	2	2	5	5	6	5	4	2	1	5	2	3	5	2	1	1	1	1	6	5	5	2	5	1	6	7	2	7	6
	45	2	3	1	1	2	6	6	5	5	2	2	2	6	5	2	5	1	1	3	1	1	6	5	5	2	2	1	6	7	2	7	5
	50	2	2	1	1	2	4	5	5	5	3	2	2	5	2	2	5	2	1	1	1	2	7	2	6	2	2	1	6	7	2	7	6
	55	2	2	1	1	2	5	5	5	6	2	1	2	5	5	2	5	1	1	1	3	2	7	3	5	3	4	1	7	7	2	7	6
	60	2	2	1	1	5	5	5	5	5	2	1	1	5	5	3	5	2	1	2	2	2	7	5	5	2	2	3	7	7	4	7	6
	65	3	2	3	1	5	5	5	5	5	2	1	1	4	5	3	5	2	1	3	1	2	7	5	5	2	4	1	7	7	2	7	6
	70	3	2	2	1	4	5	5	4	5	2	1	1	2	4	2	5	2	1	3	1	1	7	5	5	2	2	1	7	7	2	7	5
	75	2	1	1	2	5	5	5	4	5	2	1	1	2	4	2	5	1	3	3	2	1	7	5	5	2	2	1	7	7	2	7	5
	80	1	1	3	3	5	4	4	4	5	3	1	1	6	4	1	5	1	1	1	2	1	7	2	5	2	2	3	7	7	1	7	5
	85	3	1	2	2	5	3	5	4	5	2	3	1	6	5	1	5	1	1	3	3	1	7	4	5	2	2	1	7	7	1	7	5
	90	1	1	0	2	4	4	5	4	4	3	1	1	7	4	1	5	1	1	1	5	1	7	5	3	2	1	2	7	7	1	7	5
	95	1	1	0	2	2	3	5	4	4	3	2	1	7	5	1	4	1	1	1	1	1	7	5	2	2	2	3	7	7	1	7	2
	100	3	1	1	1	2	4	5	4	4	2	2	2	7	4	1	4	1	1	2	1	1	7	2	2	2	1	1	7	7	1	7	4
	105	3	1	3	1	5	2	5	4	4	1	1	3	7	4	1	5	1	1	1	1	1	7	2	2	2	1	1	7	7	1	7	2
	110	3	1	2	1	5	2	4	2	4	1	3	1	7	4	1	4	1	1	1	1	1	7	2	1	2	1	1	7	7	1	7	2
	115	3	1	0	1	5	2	2	2	4	1	3	1	7	2	1	4	1	1	1	1	1	7	2	1	1	1	1	7	7	1	7	4
	120	3	1	0	1	3	2	2	2	4	2	0	1	7	2	1	5	1	1	1	1	1	7	2	1	1	1	1	7	7	1	7	2
Fig S5C
	Seizure severity (%)
	Mouse sex	GABA-Gap43fl/fl veh	Mouse sex	GABA-Gap43fl/fl THC	Mouse sex	GABA-Gap43-/- veh	Mouse sex	GABA-Gap43-/- THC
	M	87.4126	M	66.4336	M	83.9161	M	52.4476
	M	87.3786	M	76.9231	M	68.1818	M	75.7282
	M	107.767	M	72.8155	M	96.1165	M	104.854
	M	104.854	M	68.0115	M	101.942	M	101.942
	M	167.147	M	100	M	91.0663	M	34.5821
	M	60	M	75.2941	M	103.529	M	175.294
	M	96.4706	F	71.6783	M	116.471	M	89.4118
	F	132.867	F	124.126	M	115.294	M	89.4118
	F	76.9231	F	104.854	M	117.647	F	73.4266
	F	96.1538	F	148.544	F	87.4126	F	82.1678
	F	106.643	F	103.746	F	90.2913	F	90.2913
	F	89.9135	F	122.19	F	93.2039	F	165.994
	F	66.8588	F	110.663	F	133.718	F	178.674
	F	76.0807			F	88.7608	F	53.0259
	F	143.529			F	42.6513	F	181.177
					F	118.823	F	105.882
Fig S5D
	Latency to seizures (min)
	Mouse sex	GABA-Gap43fl/fl veh	Mouse sex	GABA-Gap43fl/fl THC	Mouse sex	GABA-Gap43-/- veh	Mouse sex	GABA-Gap43-/- THC
	M	30	M	20	M	65	M	65
	M	90	M	80	M	30	M	75
	M	100	M	120	M	65	M	45
	M	65	M	80	M	80	M	55
	M	20	M	15	M	25	M	120
	M	30	M	20	M	10	M	15
	M	25	F	40	M	10	M	35
	F	40	F	35	M	10	M	30
	F	80	F	120	M	20	F	55
	F	20	F	40	F	35	F	40
	F	35	F	35	F	85	F	60
	F	25	F	15	F	105	F	20
	F	30	F	15	F	20	F	10
	F	20			F	45	F	25
	F	15			F	40	F	15
					F	25	F	10
